# Supplementary material for: Combination chemotherapy with Regorafenib in metastatic colorectal cancer treatment: A single center, retrospective study
Source: PLoS One. 2018 Jan 5;13(1):e0190497. doi: 10.1371/journal.pone.0190497 (PMC5755875; doi:10.1371/journal.pone.0190497)
Supplement: S1 File — (XLSX) [file pone.0190497.s001.xlsx]

## Sheet: Data_1106
code	sex	age	dosage	使用方式	Initial_dosage	Final_dosage	ECOG	combination	Drug	Drug_gp	tumor site	tumor_site	SIDE	Ras mutat	Stivarga start date	End of Stivarga	survival status	progression date	STATUS_OS	STATUS_PFS	Months_PFS	Months_OS	Stage 3	Stage3_gp	line1	line2	line2_stivarga	line3	line3_stivarga	line4	line4_stivarga	HFSR	headache	mucositis	N/V	Diarrhea	hypertension	Fatique	discomfort	liverfunction	thrombopenia	hairLos	neutropinia	response in 3 m.	reason to stop regarafenib
	0	67	2TAB/QD		80	80	1	0			cecum	1	1	1	2016-08-15	2016-10-24	2017-06-24	2016-10-03	1	1	1.61	10.28		0	FOLFIRI+Avastin	FOLFOX	0	Stivarga	1			0	1	0	0	0	1	0	0	0	0	0	0	PD	PD
	1	81	2TAB/QD		80	80	1	0			rectum	6	2	1	2015-09-22	2016-01-22	2016-03-09	2015-12-22	1	1	2.99	5.55		0	FOLFIRI+Avastin	FOLFOX	0	FOLFIRI	0	Stivarga	1	0	0	0	0	0	0	0	0	0	0	0	0	PD	PD
	1	73	2/QD		80	80	1	0			rectum	6	2	1	2015-12-09	2016-04-05	2016-06-03	2016-04-19	1	1	4.34	5.82	FOLFOX	1	Ufur+Avastin	Xeloda	0	Stivarga	1			0	0	0	0	0	0	1	1	0	0	0	0	PD	PD
	1	58	2TAB/QD		80	80	1	0			rectum	6	2	0	2015-12-11	2016-07-26	2016-09-07	2016-04-13	1	1	4.07	8.9		0	FOLFIRI+Erbitux	FOLFOX+Erbitux	0	Stivarga	1			0	0	0	0	0	0	0	0	0	0	0	0	PD	PD
	0	54	2TAB/QD		80	80	1	0			A	2	1	1	2016-07-12	2016-10-11	2017-05-25	2016-09-27	1	1	2.53	10.41		0	FOLFIRI+Avastin	FOLFOX+Avastin	0	Stivarga	1			1	0	0	0	0	0	0	0	1	0	0	0	PD	PD
	1	43	2TAB/QD		80	80	1	0			T	3	1	0	2016-06-24	2016-09-12	2017-05-15	2016-09-12	1	1	2.63	10.68		0	FOLFIRI+Avastin	FOLFOX	0	FOLFIRI+Erbitux	0	Stivarga	1	1	0	0	1	0	0	0	0	0	0	0	0	PD	AE
	0	67	4/QD--3/QN		160	120	1	1	Ufur	2	S	5	2	0	2016-05-10	2016-12-15	2017-10-31	2016-10-11	0	1	5.06	17.71		0	FOLFIRI+Avastin	FOLFOX	0	FOLFIRI+Erbitux	0	FOLFOX	0	1	0	0	0	0	0	0	0	0	1	0	1	SD	PD
	1	60	2TAB/QD		80	80	1	0			Cecum	1	1	1	2015-12-31	2016-03-14	2016-04-22	2016-02-17	1	1	1.58	3.71		0	XeLIRI+Avastin	FOLFIRI	0	FOLFOX	0	Stivarga	1	0	0	0	0	0	0	0	0	0	0	0	0	PD	PD
	0	54	2/QD--1/QD		80	40	1	0			Rectum	6	2	0	2016-03-01	2017-04-14	2017-10-31	2016-08-24	0	1	5.78	20.01	FOLFOX+Erbitux	1	FOLFIRI+Avastin	Stivarga	1					1	0	0	0	0	0	1	0	0	0	0	0	SD	AE
	0	66	4/QD--3/QN--2		160	80	1	1	Ufur	2	Rectum	6	2	0	2015-12-29	2016-06-17	2016-12-07	2016-01-26	1	1	0.92	11.3	FOLFOX+Erbitux	1	FOLFIRI+Erbitux	FOLFIRI+Avastin	0	Ufur+Stivarga	1			0	0	0	0	0	0	0	0	0	0	0	0	PD	PD
	0	40	2TAB/QD		80	80	1	0			cecum	1	1	1	2015-06-09	2015-11-16	2016-03-09	2015-08-10	1	1	2.04	9		0	FOLFIRI+Avastin	FOLFOX+Avastin	0	Stivarga	1	FOLFOXIRI+Avastin	0	1	0	0	1	0	0	0	0	1	0	0	0	PD	PD
	1	75	2TAB/QD		80	80	1	1	Ufur	2	D	4	2	1	2016-05-11	2017-01-25	2017-02-22	2016-07-27	1	1	2.53	9.43		0	FOLFIRI+Avastin	FOLFOX	0	Stivarga	1			1	0	1	0	0	0	0	0	0	0	0	0	SD	PD
	1	55	2TAB/QD		80	80	1	0			R	6	2	1	2016-03-30	2016-05-29	2016-09-01	2016-04-27	1	1	0.92	5.09	FOLFOX	1	FOLFIRI+Avastin	Stivarga	1					0	0	0	0	0	0	0	1	0	0	0	1	PD	PD
	1	48	2/QD--3--3.5		80	120	1	0			S	5	2	0	2015-09-21	2016-01-21	2016-08-07	2015-10-12	1	1	0.69	10.55	FOLFOX	1	FOLFIRI+Avastin	FOLFIRI+Erbitux	0	Stivarga	1			1	0	0	0	0	0	1	0	0	0	0	0	PD	PD
	0	57	2TAB/QD		80	80	1	0			Rectum	6	2	0	2016-10-26	2017-01-15	2017-10-31	2017-01-15	0	1	2.66	12.16		0	FOLFIRI+Erbitux	FOLFOX	0	Stivarga	1			0	0	0	0	0	0	0	0	0	0	0	0	SD	PD
	1	60	2TAB/QD		80	80	1	0			rectum	6	2	1	2016-08-19	2016-10-21	2017-09-24	2016-11-11	1	1	2.76	13.17		0	FOLFIRI+Avastin	FOLFOX	0	Stivarga	1			0	0	0	0	0	0	0	0	0	0	0	0	PD	PD
	0	67	3/QD--2QD		120	80	1	1	Irino	5	Rectum	6	2	1	2016-08-02	2017-09-20	2017-10-31	2017-02-07	0	1	6.21	14.95	FOLFOX	1	FOLFIRI+Avastin	Stivarga+Campto	1					0	0	0	0	0	0	0	0	0	0	0	0	SD	PD
	1	60	2TAB/QD		80	80	1	0			rectum	6	2	0	2015-10-16	2016-04-15	2016-09-01	2016-06-10	1	1	7.82	10.55		0	FOLFIRI+Avastin	FOLFOX+Erbitux	0	FOLFIRI+Erbitux	0	Stivarga	1	0	0	0	1	0	0	0	0	0	0	0	0	PD	PD
	1	62	2TAB/QD		80	80	0	1	Irino	5	R	6	2	0	2016-01-08	2016-10-21	2017-10-05	2016-09-30	1	1	8.74	20.9	FOLFOX	1	FOLFIRI+Erbitux	Stivarga+Ire	1	Stivarga+Oxa				1	0	0	0	0	0	0	0	0	0	0	0	SD	PD
	1	39	2TAB/QD		80	80	1	0			rectum	6	2	1	2016-04-01	2016-06-28	2016-06-28	2016-05-13	1	1	1.38	2.89		0	FOLFIRI+Avastin	Xeloda	0	Stivarga	1			1	0	0	0	0	0	0	0	0	0	0	0	PD	PD
	1	58	2TAB*1	1tab*1	80	40	1	1	FOLFOX	3	S colon	5	2	1	2016-01-25	2016-06-08	2017-10-31	2016-09-12	0	1	7.59	21.19		0	FOLFIRI+Avastin	FOLFOX+Stivarga	1					1	0	0	0	0	0	1	0	0	0	0	0	SD	AE
	1	80	2TAB/QD		80	80	1	1	Irino	5	D	4	2	0	2015-11-05	2016-01-13	2016-03-19	2015-12-31	1	1	1.84	4.44	FOLFOX	1	FOLFIRI+Avastin	FOLFOX	0	FOLFIRI+Erbitux	0	Stivarga+Irino	1	0	0	0	1	1	0	1	0	0	1	0	1	PD	PD
	1	47	2TAB/QD		80	80	0	1	Irino	5	D	4	2	0	2016-03-07	2016-06-16	2017-10-31	2016-08-01	0	1	4.83	19.81		0	FOLFIRI+Avastin	FOLFOX	0	FOLFIRI+Erbitux	0	Stivarga	1	0	0	0	0	0	0	0	0	1	0	0	0	PD	PD
	1	76	2/QD--1/QD		80	40	0	1	Irino	5	S	5	2	1	2016-04-14	2017-09-15	2017-10-31	2017-09-01	0	1	16.59	18.56		0	FOLFIRI+Avastin	FOLFOX	0	Stivarga+Irino	1	Stivargo+Xeloda		1	0	0	0	1	0	0	0	0	0	0	0	SD	PD
	1	56	2/QD--4/QD		80	160	1	1	FOLFIRI	1	R	6	2	0	2015-09-29	2016-04-11	2016-08-17	2015-12-28	1	1	2.96	10.61		0	FOLFIRI+Avastin	FOLFIRI+Erbitux	0	FOLFIRI+Stivarga	1			1	0	0	0	0	0	0	0	0	0	0	0	PD	PD
	0	59	2TAB/QD		80	80	1	1	Irino	5	S	5	2	1	2015-09-25	2015-12-24	2016-02-24	2015-12-14	1	1	2.63	4.99		0	FOLFIRI+Avastin	Stivarga+campto	1					0	0	0	1	0	0	0	0	0	0	1	0	PD	PD
	1	61	4t/QD---2/QD		160	80	0	1	FOLFIRI	1	S colon	5	2	0	2016-03-15	2016-05-09	2017-10-31	2016-08-10	0	1	4.86	19.55	FOLFOX	1	FOLFIRI+Erbitux	FOLFIRI+Avastin	0	FOLFIRI+Stivarga	1			1	0	0	0	0	0	1	0	0	0	0	0	PD	PD
	0	61	2TAB/QD		80	80	1	1	Ufur	2	Rectum	6	2	1	2016-03-29	2016-06-24	2016-11-01	2016-04-26	1	1	0.92	7.13	FOLFOX	1	XeLIRI+Avastin	Ufur+Stivarga	1					0	0	1	0	0	0	0	0	0	0	0	0	PD	PD
	0	39	2TAB/QD		80	80	1	0			rectum	6	2	1	2015-09-30	2015-12-20	2016-04-04	2016-01-18	1	1	3.61	6.14	FOLFOX	1	FOLFIRI+Avastin	Stivarga	1					0	0	0	0	0	0	0	0	0	0	0	0	PD	PD
	0	61	2/QD--4/QD		80	160	1	1	FOLFIRI	1	Rectum	6	2	0	2015-11-10	2016-03-28	2016-10-16	2016-02-03	1	1	2.79	11.2		0	FOLFIRI+Avastin	FOLFOX	0	FOLFIRI+Erbitux	0	FOLFIRI+Stivarga	1	0	0	0	0	0	0	0	0	0	0	1	1	PD	AE
	1	74	2/QD--1/QD		80	40	1	1	Irino	5	Rectal	6	2	0	2016-08-19	2017-03-01	2017-10-05	2017-01-13	1	1	4.83	13.54		0	XeLIRI+Erbitux	FOLFOX+Erbitux	0	Stivarga+Irino	1			1	0	0	0	0	0	0	0	0	0	0	0	SD	AE
	0	78	3TAB	2TAB*2	120	80	1	1	Oxa	6	S	5	2	0	2016-09-16	2017-01-02	2017-01-25	2016-12-01	1	1	2.5	4.3		0	FOLFIRI+Avastin	FOLFOX+Avastin	0	Orectalip+Stivarga	1			1	0	1	0	1	0	1	0	1	0	0	0	SD	PD
	0	45	2TAB/QD		80	80	1	1	Irino	5	S	5	2	0	2016-09-16	2016-12-16	2017-01-17	2016-10-17	1	1	1.02	4.04		0	FOLFIRI+Erbitux	FOLFOX	0	FOLFOX+Avastin	0	Stivarga+IriCAN	1	0	0	0	0	0	0	0	0	0	0	0	1	PD	PD
	1	82	2/QD--1/QD		80	40	1	1	Irino	5	Rectum	6	2	0	2016-09-30	2016-11-11	2017-10-31	2016-12-09	0	1	2.3	13.01		0	FOLFIRI+Avastin	FOLFIRI+Erbitux	0	Stivarga+IriCAN	1			0	0	0	0	1	0	0	0	0	0	0	0	PD	AE
	1	51	2TAB/QD		80	80	1	1	Oxa	6	Rectum	6	2	0	2016-10-28	2016-10-31	2017-10-31	2017-10-06	0	1	11.27	12.09		0	FOLFIRI+Avastin	FOLFIRI+Erbitux	0	Stivarga+Orectalip	1			0	0	0	0	0	0	0	0	0	0	0	0	SD	Ongoing
	1	55	2/QD		80	80	1	1	Xeloda	2	R	6	2	1	2016-11-09	2017-05-31	2017-10-31	2017-05-22	0	1	6.37	11.7	FOLFOX	1	FOLFIRI+Avastin	Stivarga+Xeloda	1					1	0	1	0	0	0	0	0	0	0	0	0	SD	PD
	1	83	2/QD		80	80	1	0			S	5	2	0	2016-11-29	2017-03-10	2017-10-31	2017-03-17	0	1	3.55	11.04		0	FOLFIRI+Cetuximab	Stivarga	1					0	0	0	0	0	0	0	0	0	0	0	0	PD	PD
	1	63	2/QD		80	80	0	1	Irino	5	R	6	2	1	2016-11-22	2017-02-15	2017-10-31	2017-04-14	0	1	4.7	11.27		0	FOLFIRI+Avastin	Stivarga+Irino	1					0	0	0	0	0	0	0	0	0	0	0	0	PD	PD
	1	63	2/QD		80	80	1	0			S	5	2	1	2017-05-06	2017-08-31	2017-10-04	2017-08-16	1	1	3.35	4.96		0	FOLFIRI+Avastin	FOLFOX+Avastin	0	Stivarga	1			0	0	0	0	0	0	0	0	0	0	0	0	PD	PD
	0	63	2/QD--4 QD		80	160	0	0			R	6	2	0	2016-11-25	2017-02-28	2017-10-31	2017-04-07	0	1	4.37	11.17		0	FOLFIRI+Cetuximab	Stivarga	1					0	0	0	0	0	0	0	0	0	0	0	0	PD	PD
	1	74	4/QD		160	160	1	0			R	6	2	0	2016-12-28	2017-01-10	2017-05-10	2017-03-03	1	1	2.14	4.37		0	FOLFIRI+Cetuximab	Stivarga	1					1	0	0	0	0	0	1	0	0	0	0	0	PD	AE
	0	60	2/QD		80	80	1	1	Irino	5	R	6	2	1	2016-12-23	2017-01-07	2017-04-09	2017-01-23	1	1	1.02	3.52	FOLFOX	1	FOLFIRI+Avastin	Stivarga+Irino	1					1	0	0	1	0	0	1	0	0	0	0	0	PD	AE
	1	66	2/QD		80	80	1	1	Xeloda	2	D	4	2	1	2016-09-30	2017-09-14	2017-10-31	2016-12-23	0	1	2.76	13.01		0	FOLFIRI+Avastin	FOLFOX	0	Stivarga+xeloda	1	Stivarga+FOLFIRI		1	1	0	1	0	0	0	0	0	0	0	0	SD	PD
	1	77	2/QD		80	80	0	1	Irino	5	A	2	1	1	2016-12-27	2017-05-31	2017-10-31	2017-05-13	0	1	4.5	10.12	FOLFOX	1	FOLFIRI+Avastin	Xelox	0	Stivarga+irino	1	FOLFIRI+Zaltrap	0	0	0	1	0	0	0	0	0	0	0	0	0	SD	PD
	0	59	4		160	160	1	0	0		R	6	2	1	2017-05-23	2017-06-07	2017-10-31	2017-07-25	0	1	2.07	5.29		0	FOLFIRI+Avastin	Xelox	0	Stivarga	1	FOLFIRI+Avastin	0	1	0	0	0	0	0	1	0	0	0	0	0	PD	AE
	1	63	2/QD		80	80	1	1	Irino	5	D	4	2	1	2017-05-25	2017-06-09	2017-10-31	2017-09-07	0	1	3.45	5.22		0	FOLFIRI+Avastin	FOLFOX+Avastin	0	FOLFIRI+Avastin	0	Stivarga+Irino	1	0	0	0	1	0	0	1	0	0	0	0	0	PD	AE
	1	78	2/QD		80	80	1	1	Irino	5	R	6	2	1	2017-04-12	2017-05-07	2017-08-11	2017-07-28	1	1	3.52	3.98		0	FOLFIRI+Avastin	Stivarga+Irino	1					0	0	0	0	0	0	0	0	0	0	0	0	PD	AE
	0	45	2/QD		80	80	0	1	Irino	5	S	5	2	1	2017-01-20	2017-05-07	2017-10-31	2017-07-21	0	1	5.98	9.33		0	FOLFIRI+Avastin	FOLFOX	0	Stivarga+Irino	1			0	0	0	1	0	0	0	0	0	0	0	0	SD	PD
	1	67	2/QD		80	80	1	1	Irino	5	S	5	2	1	2017-01-23	2017-10-31	2017-10-31	2017-08-31	0	1	7.23	9.23	FOLFOX	1	FOLFIRI+Avastin	Stivarga+Irino	1					1	0	0	0	0	0	0	0	0	0	0	0	SD	PD
	0	69	2/QD		80	80	1	1	Xeloda	2	A	2	1	1	2017-02-17	2017-09-01	2017-09-13	2017-08-15	1	1	5.88	6.83		0	FOLFIRI+Avastin	FOLFOX	0	Stivarga	1			1	0	0	0	0	0	0	0	1	0	0	0	SD	PD
	1	78	2/QD		80	80	1	0			R	6	2	0	2017-03-22	2017-04-26	2017-08-20	2017-04-26	1	1	1.15	4.96		0	FOLFIRI+Avastin	FOLFOX+Avastin	0	FOLFIRI+Erbitux	0	Stivarga	1	1	0	0	1	1	0	0	0	0	0	0	0	PD	AE
	1	73	2/QD		80	80	1	1	Irino	5	A	2	1	1	2016-11-17	2017-07-07	2017-10-31	2017-03-27	0	1	4.27	11.43	FOLFOX	1	FOLFIRI+Avastin	XeLIRI	0	Stivarga+Irino	1			1	0	0	0	0	0	0	0	0	0	0	0	SD	PD
	0	62	2/QN		80	80	1	0			R	6	2	0	2017-04-11	2017-07-07	2017-10-31	2017-06-12	0	1	2.04	6.67	FOLFOX	1	FOLFIRI+Avastin	Stivarga	1					0	0	0	0	0	0	0	0	0	0	0	0	PD	PD
	0	52	2/QD		80	80	1	1	Irino	5	R	6	2	1	2017-04-10	2017-07-07	2017-10-31	2017-07-31	0	1	3.68	6.7		0	FOLFIRI+Avastin	FOLFOX	0	Stivarga+Irino	1			0	0	0	0	0	0	0	0	0	0	0	0	PD	PD
	0	61	2/QD		80	80	0	1	XeLIRI	1	S	5	2	0	2017-04-11	2017-10-02	2017-10-31	2017-07-14	0	1	3.09	6.67		0	FOLFIRI+Erbitux	FOLFOX	0	Stivarga+XeLIRI	1			0	0	0	0	0	0	0	0	0	0	0	0	PD	PD
	0	71	2/QD		80	80	1	0			R	6	2	1	2017-05-09	2017-07-07	2017-10-31	2017-07-18	0	1	2.3	5.75	FOLFOX	1	FOLFIRI+Avastin	FOLFOXIRI	0	Stivarga	1			1	0	0	0	0	0	0	0	0	0	0	0	PD	AE
	1	63	2/QD		80	80	1	1	FOLFIRI	4	S	5	2	0	2017-06-02	2017-10-31	2017-10-31	2017-10-31	0	0	4.96	4.96		0	FOLFIRI+Erbitux	FOLFIRI+Avastin	0	Stivarga+Avastin+FOLFIRI	1			0	0	0	0	0	0	0	0	0	0	0	0	PD	Ongoing
	0	82	2/QD--1/QD		80	40	0	0			S	5	2	1	2017-05-19	2017-10-31	2017-10-31	2017-10-31	0	0	5.42094	5.42	FOLFOX	1	FOLFIRI+Avastin	Xeloda	0	Stivarga	1			0	0	0	0	0	0	1	0	0	0	0	0	SD	Ongoing
	0	67	2/QD		80	80	1	1	Irino	5	R	6	2	1	2017-05-05	2017-07-28	2017-10-31	2017-06-30	0	1	1.84	5.88		0	FOLFIRI+Avastin	FOLFOX	0	Stivarga+Irino	1			1	0	0	1	0	0	0	0	0	0	0	0	PD	AE
	1	85	2/QD--1/QD		80	40	1	0	0		R	6	2	1	2017-05-23	2017-07-10	2017-10-31	2017-07-25	0	1	2.07	5.29		0	FOLFIRI+Avastin	Stivarga	1					1	0	0	1	0	0	1	0	0	0	0	0	PD	AE
	0	52	4/QD--3/QD		160	120	1	0			S	5	2	0	2016-03-29	2016-05-24	2016-10-02	2016-05-16	0	1	1.577	6.14374		0	FOLFIRI+Erbitux	FOLFOX	0	Stivarga	1			1	0	1	1	0	0	0	0	0	0	0	0	PD	PD

## Sheet: Table1
Table1. Demographic									Table2.									Table3.
	Single use (n=27)			Combine (n=34)		p value				Single use (n=27)			Combine (n=34)		p value				Single use (n=27)			Combine (n=34)		p value
	n	%		n	%					n	%		n	%					n	%		n	%
Sex						1			Final dosage						0.733629			HFSR	12	0.444444		16	0.470588	1
F	12	0.444444		14	0.411765				40	3	0.111111		4	0.117647				headache	1	0.037037		1	0.0294118	1
M	15	0.555556		20	0.588235				80	19	0.703704		27	0.794118				mucositis	1	0.037037		5	0.147059	0.317115
Age†	60	(54.0, 73.0)		63	(58.8, 73.3)	0.291986			120	2	0.0740741		1	0.0294118				N/V	6	0.222222		7	0.205882	1
ECOG						0.162429			160	3	0.111111		2	0.0588235				Diarrhea	1	0.037037		4	0.117647	0.371118
0	2	0.0740741		8	0.235294				三個月反應						0.00627611			hypertension	1	0.037037		0	0	0.442623
1	25	0.925926		26	0.764706				PD	24	0.888889		18	0.529412				Fatique	7	0.259259		6	0.176471	0.638691
Drug									SD	3	0.111111		16	0.470588				全身不舒服	2	0.0740741		0	0	0.373528
XeLIRI or FOLFIRI	0	0		5	0.147059				停藥原因						0.913706			liverfunction	2	0.0740741		3	0.0882353	1
Ufur or Xeloda	0	0		7	0.205882				PD	19	0.703704		24	0.705882				thrombopenia	0	0		2	0.0588235	0.498361
FOLFOX	0	0		1	0.0294118				AE	7	0.259259		8	0.235294				hairLos	0	0		2	0.0588235	0.498361
Irino	0	0		19	0.558824				Ongoing	1	0.037037		2	0.0588235				neutropinia	1	0.037037		4	0.117647	0.371118
Oxa	0	0		2	0.0588235				治療時間†	2.85832	(2.0, 4.0)		4.50103	(2.8, 6.8)	0.0365111			Chi-square test. *p<0.05, **p<0.01
Initial dosage						0.429411			Follow-up time†
80	24	0.888889		29	0.852941				OS	6.14374	(5.3, 10.5)		10.3655	(5.7, 13.1)	0.0580771
120	0	0		2	0.0588235				PFS	2.52977	(1.6, 3.6)		3.97536	(2.5, 5.9)	0.0135531
160	3	0.111111		3	0.0882353				Chi-square test. †Mann-Whitney U test, Median (IQR) *p<0.05, **p<0.01
Tumor site						0.0387393
cecum	3	0.111111		0	0
A	1	0.037037		3	0.0882353
T	1	0.037037		0	0
D	0	0		5	0.147059
S	5	0.185185		11	0.323529
R	17	0.62963		15	0.441176
Side						0.447235
R	5	0.185185		3	0.0882353
L	22	0.814815		31	0.911765
Ras mutat						1
0	12	0.444444		15	0.441176
1	15	0.555556		19	0.558824
Stage3
FOLFOX	8	0.296296		11	0.323529	1
Stivarga						0.940138
line2	8	0.296296		10	0.30303
line3	14	0.518519		18	0.545455
line4	5	0.185185		5	0.151515
Before Tx.						0.152888
Avastin	17	0.62963		20	0.588235
Erbitux (Cetuximab)	6	0.222222		3	0.0882353
Avastin+Erbitux	4	0.148148		11	0.323529
Before Tx.						1
FOLFIRI (XeLIRI)	12	0.444444		16	0.470588
FOLFOX	0	0		0	0
FOLFIRI+FOLFOX	15	0.555556		18	0.529412
Chi-square test. †Mann-Whitney U test, Median (IQR) *p<0.05, **p<0.01

## Sheet: Table (cont.)
Table. Drug (OS)
	n	Mean	Std	Median	Minimum	Maximum	P25	P75
XeLIRI or FOLFIRI	5	10.5988	5.64985	10.6119	4.96099	19.5483	5.8152	15.3758
Ufur or Xeloda	7	11.0155	3.75113	11.3018	6.83368	17.7084	7.12936	13.0103
FOLFOX	1	21.191
Irino	19	10.0482	5.57547	9.3306	3.5154	20.8953	4.99384	13.5359
Oxa	2	8.19713	5.50585
Table. Drug (PFS)
	n	Mean	Std	Median	Minimum	Maximum	P25	P75
XeLIRI or FOLFIRI	5	3.73224	1.08235	3.0883	2.79261	4.96099	2.87474	4.9117
Ufur or Xeloda	7	3.49193	2.27895	2.75975	0.919918	6.37372	0.919918	5.8809
FOLFOX	1	7.58932
Irino	19	4.69296	3.5419	4.27105	1.01848	16.5914	2.29979	5.97947
Oxa	2	6.88296	6.20279

## Sheet: Survival curve
Overall survival												Progression free survival
	Total	Dead	Alive	Alive Percent	Survival rate (%)			Median (Month) 95%CI	p for log rank				Total	Progression	Non-PD	Non-PD Percent	Survival rate (%)			Median (Month) 95%CI	p for log rank
					0.5yr	1yr	1.5yr										3m	6m	12m
Single use	27	17	10	0.37037	0.688657	0.267811	0.133906	10.3 (8.3, 12.3)	0.0154309			Single use	27	26	1	0.037037	0.333333	0.0555556		2.5 (1.7, 3.4)	0.00889862
Combine	34	14	20	0.588235	0.822479	0.582898	0.510036	20.9 (10.1, 31.7)				Combine	34	33	1	0.0294118	0.617647	0.226471	0.0323529	3.7 (2.2, 5.2)
